# Supplementary material for: Lactic acid bacteria isolated from mammalian feces exhibit distinct diversity and probiotic traits
Source: World J Microbiol Biotechnol. 2026 Mar 10;42(3):128. doi: 10.1007/s11274-026-04801-8 (PMC12971750; doi:10.1007/s11274-026-04801-8)
Supplement: Supplementary file 2 — Supplementary Material 2 (XLSX 42.4 KB) [file 11274_2026_4801_MOESM2_ESM.xlsx]

## Sheet: Table S1
Table S1. Identification of mammal-associated species of LAB isolates on the basis of 16S rRNA sequencing region
Original host mammal and its age	Sex of the host mammal of origin	Sample source	Sample number	Code	16sDNA identification	Phylum	Identity (%)	Aligning code	GenBank access code
Artibeus lituratus - Wild adults	Male ♂	Feces	1	B1	Escherichia coli	Proteobacteria	99%	MK878418.1	PP697639
				B2	Escherichia coli	Proteobacteria	99%	OP891030.1	PP697640
	Female ♀	Feces	2	B8	Escherichia coli	Proteobacteria	99%	HQ214033.1	PP697641
	Female ♀	Feces	3	B10	Enterococcus faecalis	Bacillota	99%	MF326300.1	PP697637
				B19	Escherichia coli	Proteobacteria	99%	OP891030.1	PP697642
				B20	Lactiplantibacillus plantarum	Bacillota	99%	ON506117.1	PP697643
				B11	Enterococcus hirae	Bacillota	99%	MF326300.1	PP697638
				B12	Escherichia coli	Proteobacteria	99%	MH671430.1	PP697644
				B15	Klebsiella pneumoniae	Proteobacteria	99%	MN844878.1	PP697645
				B16	Enterococcus faecalis	Bacillota	99%	CP118048.1	PP697646
Bos taurus taurus - 40 days old	Male ♂	Feces	4	C1	Enterococcus faecalis	Bacillota	99%	KC617924.1	PP697647
				C2	Escherichia coli	Proteobacteria	99%	OP755893.1	PP697648
				C3	Enterococcus faecalis	Bacillota	99%	HM218571.1	PP697649
	Male ♂	Feces	5	C4	Enterococcus hirae	Bacillota	99%	MT597550.1	PP697650
				C5	Enterococcus hirae	Bacillota	99%	MT473362.1	PP697651
				C6	Escherichia coli	Proteobacteria	99%	OP755894.1	PP697656
				C7	Escherichia coli	Proteobacteria	99%	CP023531.1	PP697657
	Male ♂	Feces	6	C8	Escherichia coli	Proteobacteria	99%	OQ099807.1	PP999486
				C9	Enterococcus faecalis	Bacillota	99%	OP755913.1	PP697652
				C10	Enterococcus faecalis	Bacillota	99%	FJ915750.1	PP697653
	Male ♂	Feces	7	C11	Enterococcus faecalis	Bacillota	99%	OP755894.1	PP697658
				C12	Enterococcus faecalis	Bacillota	99%	CP033787.1	PP697659
				C13	Enterococcus faecalis	Bacillota	99%	OR226619.1	PP697654
				C14	Enterococcus faecalis	Bacillota	99%	OP755913.1	PP697655
Felis catus - 5 days old	Male ♂	Feces	8	K1	Enterococcus hirae	Bacillota	99%	PP754729.1	PP697660
				K2	Enterococcus hirae	Bacillota	99%	PP754728.1	PP697661
	Female ♀	Feces	9	K3	Enterococcus hirae	Bacillota	99%	MF326300.1	PP697666
				K4	Enterococcus hirae	Bacillota	99%	OP762962.1	PP697662
	Male ♂	Feces	10	K5	Enterococcus faecalis	Bacillota	99%	MH259880.1	PP697667
				K6	Enterococcus hirae	Bacillota	99%	MT790718.1	PP697663
				K7	Enterococcus faecalis	Bacillota	1	PP697664.1	PP697664
	Female ♀	Feces	11	K8	Enterococcus faecalis	Bacillota	99%	MH259880.1	PP697668
				K9	Enterococcus hirae	Bacillota	99%	KT261027.1	PP697665
Sus scrofa domesticus - Piglets 5 days old	Male ♂	Feces	12	PA1	Enterococcus faecium	Bacillota	99%	MT613463.1	PP697669
				PA2	Enterococcus faecium	Bacillota	99%	KT124592.1	PP697670
	Male ♂	Feces	13	PA3	Enterococcus faecium	Bacillota	0.97	KM985450.1	PP697671
				PA4	Lactiplantibacillus plantarum	Bacillota	99%	MK611442.1	PP697672
				PA5	Lactiplantibacillus plantarum	Bacillota	99%	MT463566.1	PP697673
				PA6	Lactiplantibacillus plantarum	Bacillota	99%	MT538962.1	PP697674
				PA7	Enterococcus faecium	Bacillota	99%	MT613463.1	PP697675
	Male ♂	Feces	14	PA8	Lactiplantibacillus plantarum	Bacillota	99%	MT613627.1	PP697676
				PA9	Enterococcus faecium	Bacillota	99%	MT613463.1	PP697677
				PA10	Lactiplantibacillus plantarum	Bacillota	99%	MT613638.1	PP697678
				PA11	Enterococcus faecium	Bacillota	99%	MT613463.1	PP697679
				PA12	Lactiplantibacillus plantarum	Bacillota	99%	MH656823.1	PP697680
				PA13	Enterococcus faecium	Bacillota	99%	MT613463.1	PP697681
				PA14	Lactiplantibacillus plantarum	Bacillota	99%	KX057501.1	PP697682
				PA15	Lactiplantibacillus plantarum	Bacillota	99%	MK694775.1	PP697683
				PA16	Lactiplantibacillus plantarum	Bacillota	99%	MH656842.1	PP697684
	Male ♂	Feces	15	PA17	Lactiplantibacillus plantarum	Bacillota	1	MK611396.1	PP697685
				PA18	Lactiplantibacillus plantarum	Bacillota	99%	MN640563.1	PP697686
				PA19	Lactiplantibacillus plantarum	Bacillota	99%	MK418662.1	PP697687
				PA20	Lactiplantibacillus plantarum	Bacillota	0.98	OR984752.1	PP697688
				PA21	Lactiplantibacillus plantarum	Bacillota	99%	PP355672.1	PP697700
	Female ♀	Feces	16	PA22	Enterococcus faecalis	Bacillota	99%	MF098213.1	PP697689
				PA23	Lactiplantibacillus plantarum	Bacillota	99%	MT498835.1	PP697701
				PA24	Enterococcus faecalis	Bacillota	99%	MF424842.1	PP697690
				PA25	Enterococcus faecalis	Bacillota	99%	OP941717.1	PP697691
	Male ♂	Feces	17	PA26	Weissella paramesenteroides	Bacillota	99%	MT573715.1	PP697702
				PA27	Lactiplantibacillus plantarum	Bacillota	99%	MF425002.1	PP697692
				PA28	Enterococcus faecium	Bacillota	99%	MT597553.1	PP697693
				PA29	Enterococcus faecium	Bacillota	99%	MK402172.1	PP697694
				PA30	Enterococcus faecium	Bacillota	99%	MT597571.1	PP697695
				PA31	Lactiplantibacillus plantarum	Bacillota	99%	MT498835.1	PP697696
Sus scrofa domesticus - Piglets 40 days old	Male ♂	Feces	18	PB2	Enterococcus faecalis	Bacillota	99%	MT378123.1	PP697716
	Male ♂	Feces	19	PB3	Staphylococcus saprophyticus	Bacillota	1	MT409897.1	PP697699
				PB4	Staphylococcus saprophyticus	Bacillota	1	KF322102.1	PP697707
				PB5	Staphylococcus saprophyticus	Bacillota	99%	MH144289.1	PP697717
	Male ♂	Feces	20	PB6	Staphylococcus saprophyticus	Bacillota	99%	KX343963.1	PP697708
				PB7	Enterococcus faecalis	Bacillota	99%	MZ475098.1	PP697709
				PB8	Staphylococcus haemolyticus	Bacillota	99%	MT539735.1	PP697718
				PB9	Enterococcus faecium	Bacillota	99%	MF582678.1	PP697710
				PB10	Staphylococcus haemolyticus	Bacillota	99%	MN581168.1	PP697719
				PB11	Escherichia coli	Proteobacteria	99%	CP041520.1	PP697720
	Male ♂	Feces	21	PB12	Enterococcus faecalis	Bacillota	99%	MF098039.1	PP697721
				PB14	Enterococcus faecalis	Bacillota	99%	PP905174.1	PP697711
				PB14	Corynebacterium phoceense	Actinomycetota	99%	OQ195281.1	PP697722
				PB15	Escherichia coli	Proteobacteria	99%	MN661169.1	PP697723
	Female ♀	Feces	22	PB16	Limosilactobacillus mucosae	Bacillota	99%	MT613566.1	PP697724
				PB17	Limosilactobacillus mucosae	Bacillota	99%	MT613498.1	PP697725
				PB18	Limosilactobacillus mucosae	Bacillota	1	MT613498.1	PP697726
	Female ♀	Feces	23	PB20	Staphylococcus saprophyticus	Bacillota	99%	KY218803.1	PP697712
				PB21	Escherichia coli	Proteobacteria	99%	JQ398845.1	PP697713
Sus scrofa domesticus - Adult sow	Female ♀	Teat skin	24	PA32	Staphylococcus simulans	Bacillota	99%	MK015859.1	PP697703
				PA33	Pediococcus pentosaceus	Bacillota	99%	MH973191.1	PP697697
				PA34	Staphylococcus simulans	Bacillota	99%	KP202162.1	PP697704
				PA35	Enterococcus faecium	Bacillota	99%	KT124592.1	PP697698
			25	PB22	Streptococcus suis	Bacillota	99%	OP067956.1	PP697727
				PB23	Kurthia populi	Bacillota	99%	KM613133.2	PP697728
				PB24	Kurthia populi	Bacillota	99%	OK138707.1	PP697729
				PB25	Staphylococcus haemolyticus	Bacillota	99%	OP630852.1	PP697730
		Vaginal mucosa	26	PA36	Streptococcus suis	Bacillota	99%	OP067956.1	PP697705
				PA37	Streptococcus porcorum	Bacillota	99%	MH329624.1	PP697706
			27	PB27	Enterococcus faecalis	Bacillota	99%	HQ831431.1	PP697714
				PB28	Lactiplantibacillus plantarum	Bacillota	99%	ON584769.1	PP697715
				PB29	Staphylococcus haemolyticus	Bacillota	1	MW767051.1	PP697731
				PB30	Staphylococcus haemolyticus	Bacillota	99%	OQ975833.1	PP697732
				PB31	Staphylococcus haemolyticus	Bacillota	99%	OM386852.1	PP697733

## Sheet: Table S2
Table S2. Proportion (%) of isolates presenting enzymatic activity according to the mammalian group of origin
Origin group	Number of lineages	Hydrolytic enzymes						Others
		Amylase	Protease	Esterase	Ligninase	Cellulase		Phosphate solubilization
Positive controls	3	0	0	0	0	0		0
Bats	4	0	0.25	0.5	0.25	0		0
Calves	10	0	0.1	0.4	0.2	0		0
Cats	9	0	0.33	0.22	0.56	0		0
Piglets	38	0	0.11	0.18	0	0		0.5
Adult Sow	7	0	0.29	0	0	0		0.57
All groups	68	0	0.16	0.22	0.12	0		0.34

## Sheet: Table S3
Table S3. Detection of enzymatic activity of mammalian-associated LAB
Lineage	Origin	Hydrolytic enzyme						Other
		Amilase	Protease	Esterase	Ligninase	Cellulase		Phosphate solubilization
Enterococcus faecalis B10	Bat	-	+	-	+	-		-
Enterococcus faecalis B16	Bat	-	-	+	-	-		-
Enterococcus faecalis C1	Calf	-	-	+	-	-		-
Enterococcus faecalis C10	Calf	-	+	-	-	-		-
Enterococcus faecalis C11	Calf	-	-	-	-	-		-
Enterococcus faecalis C12	Calf	-	-	-	-	-		-
Enterococcus faecalis C13	Calf	-	-	-	+	-		-
Enterococcus faecalis C14	Calf	-	-	+	-	-		-
Enterococcus faecalis C3	Calf	-	-	-	+	-		-
Enterococcus faecalis C9	Calf	-	-	+	-	-		-
Enterococcus faecalis K5	Cat	-	-	-	-	-		-
Enterococcus faecalis K7	Cat	-	-	-	+	-		-
Enterococcus faecalis K8	Cat	-	-	-	-	-		-
Enterococcus faecalis PA22	Piglet	-	-	-	-	-		-
Enterococcus faecalis PA24	Piglet	-	-	+	-	-		-
Enterococcus faecalis PA25	Piglet	-	+	-	-	-		-
Enterococcus faecalis PB12	Piglet	-	-	-	-	-		-
Enterococcus faecalis PB14	Piglet	-	-	-	-	-		-
Enterococcus faecalis PB27	Adult sow - Vaginal mucosa	-	+	-	-	-		+
Enterococcus faecalis PB7	Piglet	-	-	+	-	-		+
Enterococcus faecium PA1	Piglet	-	-	-	-	-		+
Enterococcus faecium PA11	Piglet	-	-	-	-	-		+
Enterococcus faecium PA13	Piglet	-	+	-	-	-		+
Enterococcus faecium PA2	Piglet	-	-	-	-	-		+
Enterococcus faecium PA28	Piglet	-	-	-	-	-		+
Enterococcus faecium PA29	Piglet	-	-	-	-	-		+
Enterococcus faecium PA3	Piglet	-	-	+	-	-		+
Enterococcus faecium PA30	Piglet	-	-	-	-	-		-
Enterococcus faecium PA35	Adult sow - Teat skin	-	-	-	-	-		+
Enterococcus faecium PA7	Piglet	-	-	-	-	-		+
Enterococcus faecium PA9	Piglet	-	-	-	-	-		+
Enterococcus faecium PB9	Piglet	-	-	-	-	-		+
Enterococcus hirae B11	Piglet	-	-	-	-	-		-
Enterococcus hirae C4	Calf	-	-	+	-	-		-
Enterococcus hirae C5	Calf	-	-	-	-	-		-
Enterococcus hirae K1	Cat	-	+	-	-	-		-
Enterococcus hirae K2	Cat	-	-	+	+	-		-
Enterococcus hirae K3	Cat	-	-	-	-	-		-
Enterococcus hirae K4	Cat	-	-	+	+	-		-
Enterococcus hirae K6	Cat	-	+	-	+	-		-
Enterococcus hirae K9	Cat	-	+	-	+	-		-
Lactiplantibacillus plantarum B20	Bat	-	-	+	-	-		-
Lactiplantibacillus plantarum PA10	Piglet	-	-	-	-	-		+
Lactiplantibacillus plantarum PA12	Piglet	-	+	-	-	-		-
Lactiplantibacillus plantarum PA14	Piglet	-	-	-	-	-		-
Lactiplantibacillus plantarum PA15	Piglet	-	-	-	-	-		-
Lactiplantibacillus plantarum PA16	Piglet	-	+	+	-	-		-
Lactiplantibacillus plantarum PA17	Piglet	-	-	-	-	-		+
Lactiplantibacillus plantarum PA18	Piglet	-	-	-	-	-		+
Lactiplantibacillus plantarum PA19	Piglet	-	-	-	-	-		+
Lactiplantibacillus plantarum PA20	Piglet	-	-	-	-	-		+
Lactiplantibacillus plantarum PA21	Piglet	-	-	-	-	-		-
Lactiplantibacillus plantarum PA23	Piglet	-	-	-	-	-		-
Lactiplantibacillus plantarum PA27	Piglet	-	-	+	-	-		-
Lactiplantibacillus plantarum PA31	Adult sow - Vaginal mucosa	-	-	-	-	-		+
Lactiplantibacillus plantarum PA4	Piglet	-	-	+	-	-		+
Lactiplantibacillus plantarum PA5	Piglet	-	-	+	-	-		+
Lactiplantibacillus plantarum PA6	Piglet	-	-	-	-	-		-
Lactiplantibacillus plantarum PA8	Piglet	-	-	-	-	-		-
Lactiplantibacillus plantarum PB28	Adult sow - Vaginal mucosa	-	+	-	-	-		+
Limosilactobacillus mucosae PB16	Piglet	-	-	-	-	-		-
Limosilactobacillus mucosae PB17	Piglet	-	-	-	-	-		-
Limosilactobacillus mucosae PB18	Piglet	-	-	-	-	-		-
Pediococcus pentosaceus PA33	Adult sow - Teat skin	-	-	-	-	-		+
Streptococcus porcorum PA37	Adult sow - Vaginal mucosa	-	-	-	-	-		-
Streptococcus suis PA36	Adult sow - Vaginal mucosa	-	-	-	-	-		-
Streptococcus suis PB22	Adult sow - Teat skin	-	-	-	-	-		-
Weissella paramesenteroides PA26	Piglet	-	-	-	-	-		-
Enteroccocus faecium EF	Commercial	-	-	-	-	-		-
Lactobacillus lactis LL	Commercial	-	-	-	-	-		-
Lactobacillus salivarus LS	Commercial	-	-	-	-	-		-

## Sheet: Table S4
Table S4. Potential viability of probiotic isolates of lactic acid bacteria (LAB) (Log 10 CFU ml - 1 ) after 0, 2 and 8 h of incubation at pH 2.5 and 0.3% bile salt
Lineage	pH 2.5 tolerance				Bile 0.3% tolerance
	0h	2h	Survival (%)		0h	8h	Survival (%)
E. faecalis B10	5.42±0.00	4.07±0.02	75.2±0.3		5.17±0.0	5.16±0.0	99.7±0.1
E. faecalis K7	5.35±0.01	4.78±0.01	89.3±0.2		5.03±0.0	4.50±0.02	89.5±0.3
E. faecalis PB27	5.38±0.01	0	0		5.21±0.0	5.47±0.0	105.0±0.0
E. faecium PA11	4.90±0.01	5.19±0.00	105.9±0.2		4.94±0.01	0	0
E. faecium PA13	4.97±0.02	5.41±0.01	108.8±0.4		3.89±0.05	0	0
E. faecium PA28	5.04±0.01	5.02±0.01	99.4±0.3		5.17±0.0	5.23±0.0	101.3±0.0
E. faecium PA3	5.37±0.01	0	0		5.33±0.0	5.02±0.0	94.3±0.0
E. faecium PA7	5.45±0.00	0	0		5.45±0.0	5.16±0.0	94.7±0.1
E. faecium PA9	4.76±0.01	5.38±0.00	113.0±0.3		5.40±0.0	5.36±0.01	99.3±0.2
E. hirae K2	5.51±0.00	5.25±0.00	95.2±0.1		5.06±0.0	5.23±0.0	103.2±0.0
E. hirae K4	5.65±0.00	5.28±0.00	93.5±0.1		5.34±0.0	4.90±0.52	91.7±9.7
L. lantarumPA6	5.48±0.00	0	0		5.46±0.0	5.29±0.0	97.0±0.0
L. plantarum PA12	5.59±0.00	5.43±0.01	97.1±0.2		5.18±0.0	4.97±0.01	96.0±0.2
L. plantarum PA14	4.84±0.01	4.68±0.02	96.5±0.6		5.16±0.0	5.38±0.0	104.2±0.1
L. plantarum PA16	3.70±0.03	3.61±0.02	97.5±1.4		5.18±0.0	4.92±0.0	95.1±0.0
L. plantarum PA17	5.25±0.01	5.31±0.01	101.1±0.3		5.25±0.0	5.50±0.0	104.9±0.1
L. plantarum PA18	5.17±0.01	5.14±0.01	99.4±0.2		5.93±0.0	5.14±0.01	86.6±0.1
L. plantarum PA19	5.10±0.01	5.27±0.01	103.3±0.2		4.65±0.01	4.14±0.01	89.0±0.5
L. plantarum PA20	4.83±0.02	5.15±0.01	106.5±0.5		5.33±0.0	5.27±0.0	98.9±0.0
L. plantarum PA27	5.22±0.01	5.25±0.01	100.6±0.2		4.53±0.01	4.12±0.03	90.9±0.6
L. plantarum PA31	5.11±0.01	4.92±0.01	96.3±0.3		5.08±0.01	4.87±0.0	95.8±0.2
L. plantarum PA4	5.45±0.00	0	0		5.48±0.0	5.28±0.0	96.3±0.1
L. plantarum PA5	5.44±0.00	0	0		5.47±0.0	5.30±0.0	96.8±0.0
L. plantarum PA8	5.49±0.01	0	0		5.46±0.0	5.30±0.0	97.0±0.0
L. plantarum PB28	5.15±0.00	5.43±0.00	105.3±0.1		5.27±0.0	5.35±0.0	101.5±0.0
P. pentosaceus PA33	5.20±0.00	5.22±0.00	100.3±0.1		4.31±0.04	4.27±0.01	99.0±1.0
E. faecium EF	5.03±0.01	5.09±0.00	101.2±0.1		4.84±0.01	5.48±0.0	113.2±0.2
L. lactis LL	4.90±0.00	5.09±0.00	103.9±0.1		4.32±0.02	4.77±0.01	110.4±0.5
L. salivarus LS	4.90±0.00	5.08±0.00	103.8±0.1		4.77±0.0	5.07±0.0	106.3±0.0
Survival (%) = Number of viable CFUs after treatment / Number of viable CFUs before treatment.

## Sheet: Table S5
Tabela S5.Antibiotic resistance of selected LAB isolates
Lineage	Antibiotic												Total
	PPT	MER	IPM	PEN	CAZ	GEN	POL	OXA	CFO	CPM	CIP	SUT
E. faecalis B10	R	R	R	R	R	R	R	R	R	R	R	R	12
E. faecalis K7	R	R	R	R	R	R	R	R	R	R	R	R	12
E. faecalis PB27	R	R	S	R	R	R	R	R	R	R	R	R	11
E. faecium PA11	R	R	R	I	R	R	R	R	R	R	R	R	11
E. faecium PA13	I	I	R	R	R	R	R	R	R	R	R	R	10
E. faecium PA28	R	R	I	R	R	R	R	R	R	R	R	R	11
E. faecium PA3	I	R	R	R	R	R	R	R	R	R	R	R	11
E. faecium PA7	I	I	R	R	R	R	R	R	R	R	R	R	10
E. faecium PA9	I	R	R	R	R	R	R	R	R	R	R	R	11
E. hirae K2	R	R	R	R	R	R	R	R	R	R	R	R	12
E. hirae K4	R	R	R	R	R	R	R	R	R	R	R	R	12
L. lantarumPA6	R	R	R	R	R	R	R	R	R	S	R	R	11
L. plantarum PA16	R	R	R	R	R	R	R	R	R	R	R	R	12
L. plantarum PA12	R	R	R	R	R	R	R	R	R	R	R	R	12
L. plantarum PA14	R	R	R	R	R	R	R	R	R	R	R	R	12
L. plantarum PA17	R	R	R	R	R	R	R	R	R	R	R	R	12
L. plantarum PA18	R	R	R	R	R	R	R	R	R	R	R	R	12
L. plantarum PA20	S	S	R	R	R	R	R	R	R	R	S	R	9
L. plantarum PA27	R	S	S	R	R	R	R	R	R	R	R	R	10
L. plantarum PA31	R	R	R	R	R	R	R	R	R	R	R	R	12
L. plantarum PA4	R	R	R	R	R	R	R	R	R	R	R	R	12
L. plantarum PA5	R	R	R	S	R	R	R	R	R	S	R	R	10
L. plantarum PA8	R	R	R	R	R	R	R	R	R	R	R	R	12
L. plantarum PB28	R	R	R	R	R	R	R	R	R	R	R	R	12
L. plantarumPA19	R	R	R	R	R	R	R	R	R	R	R	R	12
P. pentosaceus PA33	R	R	R	R	R	R	R	R	R	R	R	R	12
E. faecium EF	R	R	R	R	R	R	R	R	R	R	R	R	12
L. lactis LL	R	R	R	R	R	R	R	R	R	R	R	R	12
L. salivarus LS	R	R	R	R	R	R	R	R	R	R	R	R	12
PPT: piperacilina+tazobactam 110 µg; MER: meropenen 10 µg; PEN: penicilina 10 U.I.; IPM: imipenema 10 µg; CAZ: ceftazidina 30 µg; GEN: Gentamicina 10 µg; POL: polimixina B 300 U.I.; OXA: oxacilina 1 µg; CFO: cefoxitina 30 µg; CPM: cefepime 30 µg; CIP: ciprofloxacina 5 µg; SUT: sulfazotim 25 µg; sensíveis, S (≥21 mm), intermediários, I (16–20 mm), resistentes, R (≤ 15 mm).

## Sheet: Table S6
Table S6. Longevity of C. elegans BA17 worms treated with LAB isolates. Data are represented as mean±SD (standard deviation) of worm lifespan																				BILE													conferencia p.value < 0,001 - CRESCIMENTO							conferencia p.value < 0,001 - REDUÇÃO
Treatment	Survival (days)	Longevity increase compared to E. coli OP50 (%)	P. value Log-rank (Mantel-Cox) test	Longevity increase compared to L. lactis LL (%)	P. value Log-rank (Mantel-Cox) test	Longevity increase compared to L. salivarius LS (%)	P. value Log-rank (Mantel-Cox) test	Longevity increase compared to E. faecium EF (%)	P. value Log-rank (Mantel-Cox) test
L. plantarum PA14	20.3±2.3	-12.9	0.2862	7.6	0.6899	-31.5	<0.0001	-30.7	0.0001
L. plantarum PA17	30.3±2.1	30.0	0.0011	37.9	<0.0001	2.2	0.5475	3.4	0.0992
L. plantarum PA18	21.3±0.6	-8.6	0.2077	-3.0	0.6308	-28.1	<0.0001	-27.3	<0.0001
L. plantarum PA19	29.3±2.3	25.7	0.0268	33.3	0.0023	-1.1	0.3116	0.0	0.8965
L. plantarum PA20	19.7±0.6	-15.7	0.0002	10.6	0.0062	-33.7	<0.0001	-33	<0.0001
L. plantarum PA27	33.3±2.3	42.9	0.0101	51.5	<0.0001	12.4	0.0343	3.6	0.0007
E. faecium EF	29.7±0.6	25.7	0.0002	33.3	<0.0001	-1.1	<0.0001
L. lactis LL	22.0±1.7	5.7	0.2813			-25.8	0.247	-25	<0.0001
L. salivarius LS	29.7±4.0	27.1	<0.0001	34.8	<0.0001			1.1	0.247
E. coli OP50	23.3±1.2			6.1	0.2813	-21.3	<0.0001	-20.5	0.0002

## Sheet: Table S7
Table S7. Expression of oxidative and thermal stress-related genes in C. elegans
Treatment	LD1171; gcs-1p::GFP		CF1553; sod-3p::GFP		CL2070; hsp-16.2p::GFP
	CTCF	%	CTCF	%	CTCF	%
L. plantarum PA17	41.614±5.013*	73±9	71.977±16.594	104±24	43.932±8.284*	75±14
L. plantarum PA19	32.240±5.524*	56±10	81.216±6.994*	117±10	50.336±10.488	86±18
L. plantarum PA27	210.245±19.740*	367±34	133.620±7.217*	192±10	32.240±10.303*	55±18
E. faecium EF	32.070±3.221*	56±6	47.280±10.770*	68±16	70.790±19.381	100±41
L. salivarius LS	27.368±5.629*	48±10	60.577±10.137	87±15	55.106±18.186	92±47
E. coli OP50	57.226±13.309		69.471±11.840		58.797±13.673
CTCF: Corrected Total Flourescence
% Expression percentage relative to the negative control E. coli OP50
*Unpaired t-test, p < 0.05

## Sheet: Table S8
Table S8. DAF-16 expression in C. elegans
Treatment	DAF-16 localization (%)
	Control			H2O2 (5mM)
	Cystosolic	Intermediate	Nuclear	Cystosolic	Intermediate	Nuclear
L. plantarum PA17	24±9	36±8*	40±2*	56±8*	33±5	11±4*
L. plantarum PA19	7±2*	3±3*	92±4*	0±0*	0±0*	100±0*
L. plantarum PA27	0±0*	4±0*	96±0*	12±2	13±6	75±5*
E. faecium EF	15±12	0±0*	85±12*	0±0*	3±5*	97±5*
L. salivarius LS	5±2*	12±1*	83±1*	0±0*	0±0*	100±0
E. coli OP50	24±6	53±3	23±7	15±7	26±8	59±5
* unpaired t-test, p < 0.05
